# Supplementary material for: Flunixin Meglumine Is Superior to Meloxicam for Providing Analgesia after Surgical Castration in 2-Month-Old Goats
Source: Animals (Basel). 2022 Dec 6;12(23):3437. doi: 10.3390/ani12233437 (PMC9736442; doi:10.3390/ani12233437)
Supplement: Supplementary file 1 [file animals-12-03437-s001.zip]

Archive with 1 entries (1 files):
- animals-2025231-supplementary.pdf
